# Supplementary material for: Mobile-phone-based e-diary derived patient reported outcomes: Association with clinical disease activity, psychological status and quality of life of patients with multiple sclerosis
Source: PLoS One. 2021 May 5;16(5):e0250647. doi: 10.1371/journal.pone.0250647 (PMC8099126; doi:10.1371/journal.pone.0250647)
Supplement: S2 File — (XLSX) [file pone.0250647.s003.xlsx]

## Sheet: E_diary_data_set_Golan_et_al
Number	Gender	Activity_BL	SDMT	SDMT_Z_score	MS_Type	EDSS_BL	BL_Amb	BL_Pyramidal	BL_Cerebellar	BL_Sensory	BL_Brainstem	BL_Sphincter	BL_Visual	BL_Mood	EDSS_R1	R1_Amb	R1_Pyramidal	R1_Cerebellar	R1_Sensory	R1_Brainstem	R1_Sphincter	R1_Visual	R1_Mood	EDSS_HT	HT_Amb	HT_Pyramidal	HT_Cerebellar	HT_Sensory	HT_Brainstem	HT_Sphincter	HT_Visual	HT_Mood	EDSS_R2	R2_Amb	R2_Pyramidal	R2_Cerebellar	R2_Sensory	R2_Brainstem	R2_Sphincter	R2_Visual	R2_Mood	EDSS_END	END_Amb	END_Pyramidal	END_Cerebellar	END_Sensory	END_Brainstem	END_Sphincter	END_Visual
1	Female	1	48	-0.96	RRMS	0	>500m	0	0	0	0	0	0	0										0	>500m	0	0	0	0	0	0	1										0	>500m	0	0	0	0	0	0
2	Female	1	59	0.818182	RRMS	1.5	>500m	1	0	1	0	0	0	1										1.5	>500m	1	0	1	0	0	0	1
3	Female	0	30	-1.33721	RRMS	6	Wheelchair	4	3	0	0	1	0	2										6	Wheelchair	4	3	0	0	1	0	2										6	Wheelchair	4	3	0	0	1	0
4	Female	0	25	-3.22222	RRMS	4	>500m	3	3	1	0	1	0	2										4	>500m	3	3	1	0	1	0	2	5.5	Bilateral support	4	4	1	0	1	0	2	5.5	Bilateral support	4	4	1	0	1	0
5	Male	1	70	2.48485	RRMS	1.5	>500m	0	0	1	0	1	0	0										1.5	>500m	0	0	1	0	1	0	0										1.5	>500m	0	0	1	0	1	0
6	Female	1	57	1.21429	RRMS	0	>500m	0	0	3	0	0	0	0
7	Female	1	59	0.818182	RRMS	2.5	>500m	2	0	2	0	0	0	0	5.5	5.5	4	0	2	0	2	0	0	3.5	>500m	3	2	2	0	1	0	0										2.5	>500m	1	2	2	0	0	0
8	Male	0	50	-0.693333	RRMS	1	>500m	1	0	0	0	0	0	0										1	>500m	1	0	0	0	0	0	0										1	>500m	1	0	0	0	0	0
9	Female	0	58	1.33333	RRMS	6	Wheelchair	4	0	2	1	3	0	0										6	Wheelchair	4	0	2	1	3	0	0										6	Wheelchair	4	0	2	1	3	0
10	Female	1	37	-1.74074	RRMS	4	>500m	2	3	1	0	2	2	2										4	>500m	2	3	1	0	2	2	2										4	>500m	2	3	1	0	2	2
11	Female	0	38	-1.61728	RRMS	4	>500m	3	3	2	0	0	1	2										4	>500m	3	3	2	0	0	1	2										4	>500m	3	3	2	0	0	1
12	Female	0	66	1.83951	RRMS	1	>500m	0	1	0	0	0	0	1										1	>500m	0	1	0	0	0	0	1										1	>500m	0	1	0	0	0	0
13	Male	0	47	-1	RRMS	3.5	>500m	1	2	0	3	0	0	0										3.5	>500m	1	2	0	3	0	0	0										3.5	>500m	1	2	0	3	0	0
14	Female	0	36	-1.8642	RRMS	4	>500m	3	0	3	1	0	1	2	4.5	4.5	4	0	3	1	2	1	2	4.5	4.5	4	0	3	1	2	1	2										4.5	4.5	3	0	3	1	0	1
15	Female	1	32	-1.10465	RRMS	5	Cane	4	2	1	1	2	1	1										5	Cane	5	2	2	1	2	1	1										5.5	Bilateral support	5	2	2	1	2	1
16	Female	0	62	0.906667	RRMS	0	>500m	0	0	0	0	0	0	0										0	>500m	0	0	0	0	0	0	0										0	>500m	0	0	0	0	0	0
17	Male	1	42	-0.571429	RRMS	4.5	4.5	4	1	2	1	2	2	1										4.5	4.5	4	1	2	1	2	2	1										6	Wheelchair	5	1	2	1	2	2
18	Female	1	32	-2.35802	RRMS	4.5	4.5	3	0	0	0	2	0	2
19	Female	0	42	0.0581395	RRMS	2	>500m	0	0	1	0	0	2	1										2	>500m	0	0	1	0	0	2	1
20	Female	1	36	-1.28571	RRMS	6	Wheelchair	3	2	2	0	3	2	2										6	Wheelchair	3	2	2	0	3	2	2										6	Wheelchair	4	2	2	0	3	2
21	Female	1	53	0.738095	RRMS	4.5	4.5	2	3	0	0	3	1	1										4.5	4.5	2	3	0	0	3	1	1										4.5	4.5	2	3	0	0	3	1
22	Male	0	50	0.988372	RRMS	6	Wheelchair	3	0	2	0	2	0	0										6	Wheelchair	3	0	2	0	2	0	0										6	Wheelchair	4	0	2	0	2	0
23	Female	0	26	-1.80233	RRMS	6.5	6.5	3	1	1	0	3	0	2										6.5	6.5	3	1	1	0	3	0	2										6.5	6.5	3	1	1	0	3	0
24	Male	0	43	-1	RRMS	3	100-200	3	0	0	0	0	2	0										3	100-200	3	0	0	0	0	2	0										3	100-200	3	0	0	0	0	2
25	Female	0	66	1.83951	RRMS	1	>500m	0	1	0	0	0	0	0										1	>500m	0	1	0	0	0	0	0										1	>500m	0	1	0	0	0	0
26	Female	1	50	-0.135802	RRMS	2.5	>500m	1	0	2	0	2	0	1										2.5	>500m	1	0	2	0	2	0	1										2.5	>500m	1	0	2	0	2	0
27	Female	1	50	-0.545455	RRMS	2	>500m	0	0	0	2	0	0	0
28	Female	1	50	-0.135802	RRMS	0	>500m	0	0	0	0	0	0	0
29	Female	0	49	-0.259259	RRMS	3	>500m	2	1	2	0	2	0	0	4.5	4.5	3	2	2	0	2	0	0	4	<100	2	2	2	0	2	0	0	4.5	4.5	3	2	2	0	2	0	0	4.5	4.5	3	2	2	0	2	0
30	Female	0	55	0.212121	RRMS	2	>500m	0	0	2	1	0	0	0										2	>500m	0	0	2	1	0	0	0										2	>500m	0	0	2	1	0	0
31	Male	1	55	0.212121	RRMS	3.5	>500m	3	0	2	0	0	0	0										4.5	4.5	4	2	2	0	0	0	0
32	Male	1	46	-0.62963	RRMS	3	>500m	1	1	2	2	2	0	0
33	Female	1	36	-1.8642	RRMS	4.5	>500m	4	0	3	0	2	0	2										4	>500m	3	0	2	0	2	0	2
34	Female	1	40	-2.06061	RRMS	5.5	Bilateral support	3	0	2	0	2	2	2
35	Female	1	49	-0.259259	RRMS	4.5	4.5	3	2	3	0	2	1	0	5	5	4	2	3	2	2	1	1	5	Cane	4	2	3	2	2	1	1										5.5	Bilateral support	4	2	3	0	2	0
36	Female	1	60	0.64	RRMS	3.5	>500m	3	2	2	0	0	0	0										1	>500m	1	0	0	0	0	0	0										1	>500m	1	0	0	0	0	0
37	Male	0	51	-0.393939	RRMS	1	>500m	0	0	1	0	0	0	0										1	>500m	0	0	1	0	0	0	0										1	>500m	0	0	1	0	0	0
38	Female	1	46	-1.15152	RRMS	1	>500m	0	0	0	0	0	0	1										1	>500m	0	0	0	0	0	0	1										1	>500m	0	0	0	0	0	0
39	Female	0	50	0.380952	RRMS	4	>500m	2	3	2	1	3	2	1										4	>500m	2	3	2	1	3	2	1										4	>500m	2	3	2	1	3	2
40	Male	0	29	-1.45349	SPMS	7	7	4	0	2	0	4	0	2										7	7	4	0	2	0	4	0	2										7	7	4	0	2	0	4	0
41	Male	0	24	-2.03488	RRMS	3	>500m	2	2	1	0	0	0	2										3	>500m	2	2	1	0	0	0	2										3	>500m	2	2	1	0	0	0
42	Female	0	51	0.5	RRMS	3.5	>500m	2	2	2	2	2	0	1										4	>500m	2	3	2	2	2	0	1	4	>500m	3	3	2	2	2	0	1	3.5	>500m	2	2	2	2	2	0
43	Male	1	37	-1.74074	RRMS	3.5	>500m	2	2	2	2	0	0	2
44	Female	0	35	-1.40476	RRMS	3	>500m	0	2	2	0	1	0	2																												3	>500m	0	2	2	0	1	0
45	Female	1	10	-6.02667	RRMS	3.5	>500m	2	2	1	0	2	2	2
46	Female	1	32	-3.27273	RRMS	3	>500m	0	0	2	0	0	2	2	3	0	0	0	2	0	0	3	2	3	>500m	0	2	2	0	0	3	2										3	>500m	0	2	2	0	0	2
47	Female	0	40	-2.06061	RRMS	2	>500m	0	0	1	0	0	2	2										2	>500m	0	0	1	0	0	2	2
48	Female	1	25	-4.33333	RRMS	4.5	>500m	4	0	3	0	1	3	2										4.5	>500m	4	0	3	0	1	3	2
49	Female	0	50	-0.545455	RRMS	5	Cane	3	0	2	0	3	2	1										5	Cane	3	0	2	0	3	2	1
50	Male	0	33	-1.64286	RRMS	6	Wheelchair	2	3	3	0	2	1	2										6	Wheelchair	2	3	3	0	2	1	2
51	Male	0	57	0.515152	RRMS	2.5	>500m	2	0	2	0	0	0	0
52	Female	1	28	-3.87879	RRMS	4.5	>500m	4	2	3	1	2	0	2										4	>500m	3	2	2	0	2	0	2
53	Male	0	42	-0.571429	RRMS	4.5	4.5	3	2	1	0	0	2	1	4.5	4.5	3	2	3	0	0	2	1	3	>500m	2	2	0	0	0	2	0										3	>500m	2	2	0	0	0	2
54	Male	0	59	0.975309	RRMS	2	>500m	0	0	2	0	0	1	0										2	>500m	0	0	2	0	0	1	0										2	>500m	0	0	2	0	0	1
55	Female	0	44	-0.333333	RRMS	2.5	>500m	2	1	2	0	0	1	0	5	5	4	1	3	0	1	1	0	4.5	4.5	3	1	3	0	1	1	1										3.5	>500m	2	1	3	0	1	1
56	Male	0	51	-0.0123457	RRMS	1.5	>500m	1	0	1	0	1	0	1										1.5	>500m	1	0	1	0	1	0	1										1.5	>500m	1	0	1	0	1	0
57	Male	0	49	-0.826667	RRMS	0	>500m	0	0	0	0	0	0	0										0	>500m	0	0	0	0	0	0	0										0	>500m	0	0	0	0	0	0
58	Male	0	64	1.59259	RRMS	1	>500m	0	1	0	0	0	0	0										1	>500m	0	1	0	0	0	0	0										1	>500m	0	1	0	0	0	0
59	Female	0	55	-0.0266667	RRMS	0	>500m	0	0	0	0	0	0	1										0	>500m	0	0	0	0	0	0	1										1	>500m	0	1	0	0	0	0
60	Female	0	36	-2.66667	RRMS	6	Wheelchair	3	2	0	0	1	0	2
61	Female	0	33	-1.64286	RRMS	4.5	4.5	3	3	3	0	0	4	2										5	Cane	3	3	3	0	0	4	2										5	Cane	3	3	3	0	0	4
62	Male	1	19	-3.30952	RRMS	6	Wheelchair	4	3	3	0	3	0	2										6	Wheelchair	4	3	3	0	3	0	2										6.5	6.5	4	3	3	0	3	0
63	Male	0	33	-1.64286	SPMS	7	7	4	2	0	0	3	2	2
64	Female	0	53	0.234568	RRMS	0	>500m	1	0	0	0	0	0	0										0	>500m	1	0	0	0	0	0	0										0	>500m	1	0	0	0	0	0
65	Female	0	70	2.33333	RRMS	1	>500m	1	0	0	0	0	0	0										1	>500m	1	0	0	0	0	0	0										1	>500m	1	0	0	0	0	0
66	Female	0	47	-0.506173	RRMS	4.5	4.5	0	3	2	0	0	0	0										4.5	4.5	0	3	2	0	0	0	0	5.5	Bilateral support	3	3	2	1	0	0	0	5	Cane	2	3	2	1	0	0
67	Male	1	41	-0.690476	RRMS	6	Wheelchair	3	2	2	0	0	0	0																												6	Wheelchair	3	2	2	0	0	0
68	Female	0	24	-3.34568	RRMS	5.5	Bilateral support	3	2	2	0	1	2	2										5.5	Bilateral support	3	2	2	0	1	2	2										5.5	Bilateral support	3	2	2	0	1	2
69	Female	0	45	-0.214286	RRMS	7	7	4	0	0	0	1	0	0	7	7	5	0	0	0	1	0	0	7	7	5	0	0	0	1	0	0										7	7	4	0	0	0	1	0
70	Male	0	28	-2.85185	RRMS	7	7	4	2	3	0	2	0	2										7	7	4	2	3	0	2	0	2										7	7	4	2	3	0	2	0
71	Male	0			SPMS	7	7	4	5	2	0	3	0	1
72	Male	0	41	-0.690476	RRMS	2	>500m	0	0	0	0	0	0	2										2	>500m	0	0	0	0	0	0	2
73	Female	0	43	-0.452381	PPMS	6	Wheelchair	3	0	3	0	3	0	0										6	Wheelchair	3	0	3	0	3	0	0										6.5	6.5	4	0	3	0	3	0
74	Female	0	42	-1.12346	RRMS	1	>500m	0	1	0	0	0	0	1										1	>500m	0	1	0	0	0	0	1										1	>500m	0	1	0	1	0	0
75	Female	0	29	-2.11905	RRMS	3.5	>500m	1	2	0	2	2	2	2										3.5	>500m	1	2	0	2	2	2	2										3.5	>500m	1	2	0	2	2	2
76	Male	1	52	-0.242424	RRMS	3.5	>500m	2	1	3	0	0	0	0										2	>500m	1	2	0	0	0	0	1	2.5	>500m	1	2	0	0	0	2	0	3.5	>500m	1	2	3	0	0	0
77	Female	1	50	-0.135802	RRMS	2	>500m	0	0	2	0	0	0	0
78	Female	0	36	-1.28571	RRMS	3	>500m	2	1	2	1	0	0	2										3	>500m	2	1	2	1	0	0	2
79	Female	1	27	-2.35714	RRMS	6	Wheelchair	3	0	3	0	2	0	2										6	Wheelchair	3	0	3	0	2	0	2										6	Wheelchair	3	0	3	0	2	0
80	Female	0	30	-2	RRMS	4.5	4.5	2	2	1	0	4	0	2										4.5	4.5	2	2	1	0	4	0	2										4.5	4.5	2	2	1	0	4	0
81	Male	0	39	-0.290698	RRMS	6.5	6.5	4	2	2	0	2	2	1										6.5	6.5	4	2	2	0	2	2	1	6.5	6.5	4	2	3	0	2	2	2	6.5	6.5	4	2	3	0	2	2
82	Female	1	38	-2.36364	RRMS	2	>500m	0	0	1	0	0	0	2										2	>500m	0	0	1	0	0	0	2										2	>500m	0	0	1	0	0	0
83	Female	1	39	-0.290698	SPMS	7	7	4	3	0	1	3	2	1										7	7	4	3	0	1	3	2	1	7	7	5	3	0	1	3	2	1	7	7	4	3	0	1	3	2
84	Male	1	58	0.666667	RRMS	0	>500m	0	0	0	0	0	0	0										0	>500m	0	0	0	0	0	0	0										0	>500m	0	0	0	0	0	0
85	Female	0	61	1.12121	RRMS	2	>500m	0	0	2	0	0	0	0										2	>500m	1	0	2	0	0	0	1										1	>500m	0	0	1	0	0	0
86	Male	0	47	0.639535	RRMS	1.5	>500m	0	1	0	0	0	1	0										1.5	>500m	0	1	0	0	0	1	0										1.5	>500m	0	1	0	0	0	1
87	Male	0	49	0.872093	RRMS	2	>500m	0	0	0	0	0	2	0										2	>500m	0	0	0	0	0	2	0										2	>500m	0	0	0	0	0	2
88	Female	0	56	0.363636	RRMS	0	>500m	0	0	0	0	0	0	0										0	>500m	0	0	0	0	0	0	0										0	>500m	0	0	0	0	0	0
89	Male	0	38	-0.406977	RRMS	2	>500m	1	0	2	0	0	1	0										3.5	>500m	2	2	3	0	0	1	0
90	Female	1	21	-4.93939	SPMS	6.5	6.5	4	3	0	2	3	0	2										6.5	6.5	4	3	0	2	3	0	2										6.5	6.5	4	3	0	2	3	0
91	Female	0	16	-3.66667	RRMS	3.5	>500m	0	3	0	0	2	0	2										3.5	>500m	0	3	0	0	2	0	2										4.5	4.5	0	4	0	0	1	0
92	Female	0	45	0.406977	SPMS	6.5	6.5	4	3	2	0	3	0	0
93	Male	1	55	0.97619	RRMS	1.5	>500m	0	0	1	1	0	0	0										1.5	>500m	0	0	1	1	0	0	0										1.5	>500m	0		1	1	0	0
94	Male	1	39	-1.49383	RRMS	2	>500m	0	1	2	0	1	0	1										2	>500m	0	1	2	0	1	0	1										2	>500m	0	1	2	0	1	0
95	Female	0	59	0.818182	RRMS	0	>500m	0	0	0	0	0	0	0																												2	>500m	0		2	1	0	0
96	Female	0	58	1.33333	RRMS	1.5	>500m	0	1	0	1	0	0	0
97	Female	0	39	-2.21212	RRMS	6.5	6.5	3	2	2	0	2	3	2										6.5	6.5	3	2	2	0	2	3	2
[truncated: 317 more columns]

## Sheet: Explanation_of_variable_names
Variable Name	Explanation
Number	Patient number
Gender	Gender
Activity_BL	Active multiple sclerosis at enrollment (relapse or MRI new lesion in previous year)
SDMT	Symbol Digit Modalities Test, raw score
SDMT_Z_score	Symbol Digit Modalities Test, age-adjusted z-score
MS_Type	Multiple sclerosis course definition
EDSS_BL	Expanded Disability Status Scale at baseline
BL_Amb	EDSS at baseline: ambulation score
BL_Pyramidal	EDSS at baseline: pyramidal score
BL_Cerebellar	EDSS at baseline: cerebellar score
BL_Sensory	EDSS at baseline: sensory score
BL_Brainstem	EDSS at baseline: brainstem score
BL_Sphincter	EDSS at baseline: bowel and bladder score
BL_Visual	EDSS at baseline: visual score
BL_Mood	EDSS at baseline: cerebral score
EDSS_R1	Expanded Disability Status Scale during a relapse, in the first half of the study
R1_Amb	EDSS sub-scores during a relapse, in the first half of the study. Similar to lines 45-52
R1_Pyramidal
R1_Cerebellar
R1_Sensory
R1_Brainstem
R1_Sphincter
R1_Visual
R1_Mood
EDSS_HT	Expanded Disability Status Scale at half time
HT_Amb	EDSS sub-scores at half time. Similar to lines 45-52
HT_Pyramidal
HT_Cerebellar
HT_Sensory
HT_Brainstem
HT_Sphincter
HT_Visual
HT_Mood
EDSS_R2	Expanded Disability Status Scale during a relapse, in the second half of the study
R2_Amb	EDSS sub-scores during a relapse, in the second half of the study. Similar to lines 45-52
R2_Pyramidal
R2_Cerebellar
R2_Sensory
R2_Brainstem
R2_Sphincter
R2_Visual
R2_Mood
EDSS_END	Expanded Disability Status Scale by the end of the study
END_Amb	EDSS sub-scores by the end of the study. Similar to lines 45-52
END_Pyramidal
END_Cerebellar
END_Sensory
END_Brainstem
END_Sphincter
END_Visual
END_Mood
Enrolled_during_relapse	Relapse at enrollement to the study
On_study_relapse	Relapse during the study
R1_date	Date of an MS relapse that occurred during the first half of the study
R2_date	Date of an MS relapse that occurred during the second half of the study
e_RE_BL	E-diary visual function PRO - right eye - at baseline
e_RE_1	E-diary visual function PRO - right eye - at various times during the first half of the study
e_RE_2
e_RE_3
e_RE_4
e_RE_5
e_RE_6
e_RE_7
e_RE_8
e_RE_9
e_RE_R1	E-diary visual function PRO - right eye - during a relapse that occurred in the first half of the study
e_RE_HT	E-diary visual function PRO - right eye - at half time.
e_RE_11	E-diary visual function PRO - right eye - at various times during the second half of the study
e_RE_12
e_RE_13
e_RE_14
e_RE_15
e_RE_16
e_RE_17
e_RE_18
e_RE_R2	E-diary visual function PRO - right eye - during a relapse that occurred in the second half of the study
e_RE_END	E-diary visual function PRO - right eye - by the end of the study
e_LE_BL	E-diary visual function PRO - left eye - at baseline
e_LE_1	E-diary visual function PRO - left eye - at various times during the first half of the study
e_LE_2
e_LE_3
e_LE_4
e_LE_5
e_LE_6
e_LE_7
e_LE_8
e_LE_9
e_LE_R1	E-diary visual function PRO - left eye - during a relapse that occurred in the first half of the study
e_LE_HT	E-diary visual function PRO - left eye - at half time.
e_LE_11	E-diary visual function PRO - left eye - at various times during the second half of the study
e_LE_12
e_LE_13
e_LE_14
e_LE_15
e_LE_16
e_LE_17
e_LE_18
e_LE_R2	E-diary visual function PRO - left eye - during a relapse that occurred in the second half of the study
e_LE_END	E-diary visual function PRO - left eye - by the end of the study
e_UL_BL	E-diary upper limb PRO - at baseline
e_UL_1	E-diary upper limb PRO - at various times during the first half of the study
e_UL_2
e_UL_3
e_UL_4
e_UL_5
e_UL_6
e_UL_7
e_UL_8
e_UL_9
e_UL_R1	E-diary upper limb PRO - during a relapse that occurred in the first half of the study
e_UL_HT	E-diary upper limb PRO - at half time.
e_UL_11	E-diary upper limb PRO - at various times during the second half of the study
e_UL_12
e_UL_13
e_UL_14
e_UL_15
e_UL_16
e_UL_17
e_UL_18
e_UL_R2	E-diary upper limb PRO - during a relapse that occurred in the second half of the study
e_UL_END	E-diary upper limb PRO - by the end of the study
e_LL_BL	E-diary lower limb PRO - at baseline
e_LL_1	E-diary lower limb PRO - at various times during the first half of the study
e_LL_2
e_LL_3
e_LL_4
e_LL_5
e_LL_6
e_LL_7
e_LL_8
e_LL_9
e_LL_R1	E-diary lower limb PRO - during a relapse that occurred in the first half of the study
e_LL_HT	E-diary lower limb PRO - at half time.
e_LL_11	E-diary lower limb PRO - at various times during the second half of the study
e_LL_12
e_LL_13
e_LL_14
e_LL_15
e_LL_16
e_LL_17
e_LL_18
e_LL_R2	E-diary lower limb PRO - during a relapse that occurred in the second half of the study
e_LL_END	E-diary lower limb PRO - by the end of the study
e_SENS_BL	E-diary pain PRO - at baseline
e_SENS_1	E-diary pain PRO - at various times during the first half of the study
e_SENS_2
e_SENS_3
e_SENS_4
e_SENS_5
e_SENS_6
e_SENS_7
e_SENS_8
e_SENS_9
e_SENS_R1	E-diary pain PRO - during a relapse that occurred in the first half of the study
e_SENS_HT	E-diary pain PRO - at half time.
e_SENS_11	E-diary pain PRO - at various times during the second half of the study
e_SENS_12
e_SENS_13
e_SENS_14
e_SENS_15
e_SENS_16
e_SENS_17
e_SENS_18
e_SENS_R2	E-diary pain PRO - during a relapse that occurred in the second half of the study
e_SENS_END	E-diary pain PRO - by the end of the study
e_SPHINCT_BL	E-diary bowel & bladder PRO - at baseline
e_SPHINCT_1	E-diary bowel & bladder PRO - at various times during the first half of the study
e_SPHINCT_2
e_SPHINCT_3
e_SPHINCT_4
e_SPHINCT_5
e_SPHINCT_6
e_SPHINCT_7
e_SPHINCT_8
e_SPHINCT_9
e_SPHINCT_R1	E-diary bowel & bladder PRO - during a relapse that occurred in the first half of the study
e_SPHINCT_HT	E-diary bowel & bladder PRO - at half time.
e_SPHINCT_11	E-diary bowel & bladder PRO - at various times during the second half of the study
e_SPHINCT_12
e_SPHINCT_13
e_SPHINCT_14
e_SPHINCT_15
e_SPHINCT_16
e_SPHINCT_17
e_SPHINCT_18
e_SPHINCT_R2	E-diary bowel & bladder PRO - during a relapse that occurred in the second half of the study
e_SPHINCT_END	E-diary bowel & bladder PRO - by the end of the study
e_PSB_BL	E-diary pseudo-bulbar PRO - at baseline
e_PSB_1	E-diary pseudo-bulbar PRO - at various times during the first half of the study
e_PSB_2
e_PSB_3
e_PSB_4
e_PSB_5
e_PSB_6
e_PSB_7
e_PSB_8
e_PSB_9
e_PSB_R1	E-diary pseudo-bulbar PRO - during a relapse that occurred in the first half of the study
e_PSB_HT	E-diary pseudo-bulbar PRO - at half time.
e_PSB_11	E-diary pseudo-bulbar PRO - at various times during the second half of the study
e_PSB_12
e_PSB_13
e_PSB_14
e_PSB_15
e_PSB_16
e_PSB_17
e_PSB_18
e_PSB_R2	E-diary pseudo-bulbar PRO - during a relapse that occurred in the second half of the study
e_PSB_END	E-diary pseudo-bulbar PRO - by the end of the study
e_SPAS_BL	E-diary spasticity PRO - at baseline
e_SPAS_1	E-diary spasticity PRO - at various times during the first half of the study
e_SPAS_2
e_SPAS_3
e_SPAS_4
e_SPAS_5
e_SPAS_6
e_SPAS_7
e_SPAS_8
e_SPAS_9
e_SPAS_R1	E-diary spasticity PRO - during a relapse that occurred in the first half of the study
e_SPAS_HT	E-diary spasticity PRO - at half time.
e_SPAS_11	E-diary spasticity PRO - at various times during the second half of the study
e_SPAS_12
e_SPAS_13
e_SPAS_14
e_SPAS_15
e_SPAS_16
e_SPAS_17
e_SPAS_18
e_SPAS_R2	E-diary spasticity PRO - during a relapse that occurred in the second half of the study
e_SPAS_END	E-diary spasticity PRO - by the end of the study
e_COG_BL	E-diary cognitive PRO - at baseline
e_COG_1	E-diary cognitive PRO - at various times during the first half of the study
e_COG_2
e_COG_3
e_COG_4
e_COG_5
e_COG_6
e_COG_7
e_COG_8
e_COG_9
e_COG_R1	E-diary cognitive PRO - during a relapse that occurred in the first half of the study
e_COG_HT	E-diary cognitive PRO - at half time.
e_COG_11	E-diary cognitive PRO - at various times during the second half of the study
e_COG_12
e_COG_13
e_COG_14
e_COG_15
e_COG_16
e_COG_17
e_COG_18
e_COG_R2	E-diary cognitive PRO - during a relapse that occurred in the second half of the study
e_COG_END	E-diary cognitive PRO - by the end of the study
e_ANX_BL	E-diary anxiety PRO - at baseline
e_ANX_1	E-diary anxiety PRO - at various times during the first half of the study
e_ANX_2
e_ANX_3
e_ANX_4
e_ANX_5
e_ANX_6
e_ANX_7
e_ANX_8
e_ANX_9
e_ANX_R1	E-diary anxiety PRO - during a relapse that occurred in the first half of the study
e_ANX_HT	E-diary anxiety PRO - at half time.
e_ANX_11	E-diary anxiety PRO - at various times during the second half of the study
e_ANX_12
e_ANX_13
e_ANX_14
e_ANX_15
e_ANX_16
e_ANX_17
e_ANX_18
e_ANX_R2	E-diary anxiety PRO - during a relapse that occurred in the second half of the study
e_ANX_END	E-diary anxiety PRO - by the end of the study
e_DEP_BL	E-diary depression PRO - at baseline
e_DEP_1	E-diary depression PRO - at various times during the first half of the study
e_DEP_2
e_DEP_3
e_DEP_4
e_DEP_5
e_DEP_6
e_DEP_7
e_DEP_8
e_DEP_9
e_DEP_R1	E-diary depression PRO - during a relapse that occurred in the first half of the study
e_DEP_HT	E-diary depression PRO - at half time.
e_DEP_11	E-diary depression PRO - at various times during the second half of the study
e_DEP_12
e_DEP_13
e_DEP_14
e_DEP_15
e_DEP_16
e_DEP_17
e_DEP_18
e_DEP_R2	E-diary depression PRO - during a relapse that occurred in the second half of the study
e_DEP_END	E-diary depression PRO - by the end of the study
e_SLEEP_BL	E-diary sleep PRO - at baseline
e_SLEEP_1	E-diary sleep PRO - at various times during the first half of the study
e_SLEEP_2
e_SLEEP_3
e_SLEEP_4
e_SLEEP_5
e_SLEEP_6
e_SLEEP_7
e_SLEEP_8
e_SLEEP_9
e_SLEEP_R1	E-diary sleep PRO - during a relapse that occurred in the first half of the study
e_SLEEP_HT	E-diary sleep PRO - at half time.
e_SLEEP_11	E-diary sleep PRO - at various times during the second half of the study
e_SLEEP_12
e_SLEEP_13
e_SLEEP_14
e_SLEEP_15
e_SLEEP_16
e_SLEEP_17
e_SLEEP_18
e_SLEEP_R2	E-diary sleep PRO - during a relapse that occurred in the second half of the study
e_SLEEP_END	E-diary sleep PRO - by the end of the study
e_FATG_BL	E-diary fatigue PRO - at baseline
e_FATG_1	E-diary fatigue PRO - at various times during the first half of the study
e_FATG_2
e_FATG_3
e_FATG_4
e_FATG_5
e_FATG_6
e_FATG_7
e_FATG_8
e_FATG_9
e_FATG_R1	E-diary fatigue PRO - during a relapse that occurred in the first half of the study
e_FATG_HT	E-diary fatigue PRO - at half time.
e_FATG_11	E-diary fatigue PRO - at various times during the second half of the study
e_FATG_12
e_FATG_13
e_FATG_14
e_FATG_15
e_FATG_16
e_FATG_17
e_FATG_18
e_FATG_R2	E-diary fatigue PRO - during a relapse that occurred in the second half of the study
e_FATG_END	E-diary fatigue PRO - by the end of the study
e_QOL_BL	E-diary quality of life PRO - at baseline
e_QOL_1	E-diary quality of life PRO - at various times during the first half of the study
e_QOL_2
e_QOL_3
e_QOL_4
e_QOL_5
e_QOL_6
e_QOL_7
e_QOL_8
e_QOL_9
e_QOL_R1	E-diary quality of life PRO - during a relapse that occurred in the first half of the study
e_QOL_HT	E-diary quality of life PRO - at half time.
e_QOL_11	E-diary quality of life PRO - at various times during the second half of the study
e_QOL_12
e_QOL_13
e_QOL_14
e_QOL_15
e_QOL_16
e_QOL_17
e_QOL_18
e_QOL_R2	E-diary quality of life PRO - during a relapse that occurred in the second half of the study
e_QOL_END	E-diary quality of life PRO - by the end of the study
BL_WHO	Baseline date generic world health organization quality of life questionnaire (WHOQOL-BREF)
BL_HADS_D	Baseline Hospital Anxiety and Depression Scales (HADS) - depression subscore
BL_HADS_ANX	Baseline Hospital Anxiety and Depression Scales (HADS) - anxiey subscore
eEyes_BL_worse	e-diary visual PRO at baseline of the weaker eye
